# Supplementary material for: Expression, purification and application of a recombinant, membrane permeating version of the light chain of botulinum toxin B
Source: Biosci Rep. 2024 Jul 30;44(7):BSR20240117. doi: 10.1042/BSR20240117 (PMC11292472; doi:10.1042/BSR20240117)
Supplement: Supplementary Material S1 and Figure S1 [file BSR-2024-0117_supp.zip]

Archive with 2 entries (2 files):
- BSR-2024-0117_suppSF1.eps
- BSR-2024-0117_suppSM1.docx
